# Supplementary material for: EVITA Dengue: a cluster-randomized controlled trial to EValuate the efficacy of Wolbachia-InfecTed Aedes aegypti mosquitoes in reducing the incidence of Arboviral infection in Brazil
Source: Trials. 2022 Mar 2;23:185. doi: 10.1186/s13063-022-05997-4 (PMC8889395; doi:10.1186/s13063-022-05997-4)
Supplement: Supplementary file 4 — Additional file 4. Portuguese and English versions of Assent forms. [file 13063_2022_5997_MOESM4_ESM.zip]

Archive with 3 entries (2 files):
- Additional file 4/TALE_v4_23out2020_Aprvd 5.11.21-ADD3.pdf
- Additional file 4/TALE_v4_23out2020_English_Aprvd 5.11.21-ADD3.pdf
- Additional file 4/
